# Supplementary material for: A Pilot Study on the Association of Mitochondrial Oxygen Metabolism and Gas Exchange During Cardiopulmonary Exercise Testing: Is There a Mitochondrial Threshold?
Source: Front Med (Lausanne). 2020 Dec 21;7:585462. doi: 10.3389/fmed.2020.585462 (PMC7779397; doi:10.3389/fmed.2020.585462)
Supplement: Supplementary Tables 1–3 — Detailed descriptive statistics on all variables of CPET, PpIX-TSLT measurements and capillary blood gas analyses and estimated marginal means and contrasts for selected variables of CPET, PpIX-TSLT measurements and blood gas analyses. [file Table_1.XLSX]

## Sheet: 01_CPET
class	variable	phase	median	q1	q3	n		estimated marginal means (mixed models)
CPET	vo2	Baseline: 000W	0.355	0.3025	0.405	14		DV	phase	emmean	SE	df	lower.CL	upper.CL	contrast	p.value
CPET	vo2	CPET: 050W	0.805	0.7625	0.95	14		peto2	0:aerob	101.841	0.674139	13.9847	100.395	103.287	0:aerob - 1:between	0
CPET	vo2	CPET: 100W	1.255	1.19875	1.3375	14		peto2	1:between	98.8816	0.673203	13.9064	97.4368	100.326	0:aerob - 2:anaerob	0
CPET	vo2	CPET: 150W	1.695	1.615	1.75	14		peto2	2:anaerob	104.759	0.71055	17.2416	103.262	106.257	1:between - 2:anaerob	0
CPET	vo2	CPET: 200W	2.14	2.015	2.235	14		petco2	0:aerob	37.5245	0.674592	13.443	36.072	38.977	0:aerob - 1:between	0
CPET	vo2	CPET: 250W	2.72	2.435	2.8275	10		petco2	1:between	44.3837	0.67416	13.4084	42.9318	45.8357	0:aerob - 2:anaerob	0
CPET	vo2	CPET: 300W	3.23	3.16	3.41	5		petco2	2:anaerob	42.7343	0.691727	14.8585	41.2587	44.2099	1:between - 2:anaerob	0
CPET	vo2	Post 1: 025W	0.925	0.875	1.01	14		HR	0:aerob	94.2236	4.67432	13.2396	84.1439	104.303	0:aerob - 1:between	0
CPET	vo2	Post 2: 000W	0.505	0.42	0.5475	14		HR	1:between	136.7	4.67268	13.221	126.623	146.778	0:aerob - 2:anaerob	0
CPET	vo2	Post 3: 000W	0.425	0.355	0.49	14		HR	2:anaerob	172.803	4.73965	13.9946	162.637	182.969	1:between - 2:anaerob	2.56128e-13
CPET	vo2	maximum phase [individual]	2.57	2.2725	3.15	14
CPET	vco2	Baseline: 000W	0.315	0.265	0.3625	14
CPET	vco2	CPET: 050W	0.695	0.6625	0.785	14
CPET	vco2	CPET: 100W	1.215	1.1175	1.2875	14
CPET	vco2	CPET: 150W	1.705	1.62	1.7675	14
CPET	vco2	CPET: 200W	2.22	2.1	2.3575	14
CPET	vco2	CPET: 250W	2.885	2.73	3.075	10
CPET	vco2	CPET: 300W	3.71	3.63	3.8	5
CPET	vco2	Post 1: 025W	1.05	0.975	1.165	14
CPET	vco2	Post 2: 000W	0.505	0.4325	0.53	14
CPET	vco2	Post 3: 000W	0.385	0.335	0.4475	14
CPET	vco2	maximum phase [individual]	2.86	2.6	3.575	14
CPET	ve	Baseline: 000W	9.83	8.135	10.57	14
CPET	ve	CPET: 050W	18.445	17.6075	21.055	14
CPET	ve	CPET: 100W	30.15	27.8125	31.285	14
CPET	ve	CPET: 150W	40.51	38.0575	43.765	14
CPET	ve	CPET: 200W	52.185	48.325	60.8075	14
CPET	ve	CPET: 250W	72.045	66.735	82.655	10
CPET	ve	CPET: 300W	95.91	95.17	108.72	5
CPET	ve	Post 1: 025W	32.495	30.1975	34.7925	14
CPET	ve	Post 2: 000W	16.035	14.6075	18.4812	14
CPET	ve	Post 3: 000W	12.58	11.7737	14.07	14
CPET	ve	maximum phase [individual]	74.735	64.385	93.2975	14
CPET	heart rate	Baseline: 000W	78	75.25	96	14
CPET	heart rate	CPET: 050W	98.5	91	107	14
CPET	heart rate	CPET: 100W	112.5	105.5	128.5	14
CPET	heart rate	CPET: 150W	138	123.25	153	14
CPET	heart rate	CPET: 200W	161.5	139.5	178.25	14
CPET	heart rate	CPET: 250W	171.5	159.75	184.75	10
CPET	heart rate	CPET: 300W	174	174	179	5
CPET	heart rate	Post 1: 025W	127	119.25	139.5	14
CPET	heart rate	Post 2: 000W	106.5	102.75	121.5	14
CPET	heart rate	Post 3: 000W	103.5	96.25	119.25	14
CPET	heart rate	maximum phase [individual]	178.5	174	186.25	14
CPET	respiratory rate	Baseline: 000W	15.24	11.905	16.89	14
CPET	respiratory rate	CPET: 050W	16.24	14.2125	19.555	14
CPET	respiratory rate	CPET: 100W	17.0575	15.7438	20.3975	14
CPET	respiratory rate	CPET: 150W	19.14	17.7475	20.88	14
CPET	respiratory rate	CPET: 200W	24.135	21.775	26.57	14
CPET	respiratory rate	CPET: 250W	26.77	22.9262	29.0025	10
CPET	respiratory rate	CPET: 300W	31.76	30.47	37.66	5
CPET	respiratory rate	Post 1: 025W	23.425	21.5175	28.055	14
CPET	respiratory rate	Post 2: 000W	19.42	16.4962	21.9475	14
CPET	respiratory rate	Post 3: 000W	18.57	16.27	22.68	14
CPET	respiratory rate	maximum phase [individual]	27.77	25.3275	31.4375	14
CPET	peto2	Baseline: 000W	105.927	103.162	108.57	14
CPET	peto2	CPET: 050W	95.535	94.815	98.0275	14
CPET	peto2	CPET: 100W	97.18	95.495	98.9925	14
CPET	peto2	CPET: 150W	99.3975	96.78	101.422	14
CPET	peto2	CPET: 200W	102.29	98.64	103.635	14
CPET	peto2	CPET: 250W	104.64	100.823	107.995	10
CPET	peto2	CPET: 300W	105.58	105.16	113.35	5
CPET	peto2	Post 1: 025W	113.86	112.31	117.267	14
CPET	peto2	Post 2: 000W	112.865	109.662	115.725	14
CPET	peto2	Post 3: 000W	111.445	109.157	112.7	14
CPET	peto2	maximum phase [individual]	105.18	104.578	107.755	14
CPET	petco2	Baseline: 000W	34.76	33.685	35.6788	14
CPET	petco2	CPET: 050W	40.6125	39.7075	41.8925	14
CPET	petco2	CPET: 100W	43.425	42.8425	45.0037	14
CPET	petco2	CPET: 150W	45.42	43.0325	46.6875	14
CPET	petco2	CPET: 200W	44.995	42.035	46.8825	14
CPET	petco2	CPET: 250W	44.555	40.5325	45.5125	10
CPET	petco2	CPET: 300W	41.17	37.19	42.54	5
CPET	petco2	Post 1: 025W	35.34	33.7125	35.905	14
CPET	petco2	Post 2: 000W	31.61	31.125	33.1475	14
CPET	petco2	Post 3: 000W	30.79	30.4425	32.3775	14
CPET	petco2	maximum phase [individual]	42.245	41.2225	45.5125	14
CPET	respiratory exchange rate (RER)	Baseline: 000W	0.895	0.8625	0.91	14
CPET	respiratory exchange rate (RER)	CPET: 050W	0.845	0.8225	0.87	14
CPET	respiratory exchange rate (RER)	CPET: 100W	0.955	0.93	0.96	14
CPET	respiratory exchange rate (RER)	CPET: 150W	1.025	1.0025	1.0375	14
CPET	respiratory exchange rate (RER)	CPET: 200W	1.06	1.035	1.0875	14
CPET	respiratory exchange rate (RER)	CPET: 250W	1.13	1.05	1.13	10
CPET	respiratory exchange rate (RER)	CPET: 300W	1.11	1.09	1.17	5
CPET	respiratory exchange rate (RER)	Post 1: 025W	1.165	1.1025	1.18	14
CPET	respiratory exchange rate (RER)	Post 2: 000W	0.995	0.94	1.0375	14
CPET	respiratory exchange rate (RER)	Post 3: 000W	0.915	0.8925	0.9475	14
CPET	respiratory exchange rate (RER)	maximum phase [individual]	1.12	1.09	1.15	14

## Sheet: 02_PpIX-TSLT
class	variable	phase	median	q1	q3	n		estimated marginal means (mixed models)
PpIX-TSLT	mitopo2	Baseline: 000W	50	31.25	71.5	14		DV	phase	emmean	SE	df	lower.CL	upper.CL	contrast	p.value
PpIX-TSLT	mitopo2	CPET: 050W	50.5	30.5	79.75	14		mitopo2	0:aerob	52.6825	4.32959	13.2941	43.35	62.015	0:aerob - 1:between	0
PpIX-TSLT	mitopo2	CPET: 100W	58.5	41.875	78.75	14		mitopo2	1:between	66.7562	4.32773	13.2712	57.4261	76.0863	0:aerob - 2:anaerob	0.100394
PpIX-TSLT	mitopo2	CPET: 150W	70.25	63.125	73	14		mitopo2	2:anaerob	55.0652	4.40352	14.2243	45.6345	64.4958	1:between - 2:anaerob	0
PpIX-TSLT	mitopo2	CPET: 200W	66.75	48.375	75.25	14		mitovo2	0:aerob	4.64445	0.800189	15.1529	2.94039	6.34852	0:aerob - 1:between	0.909676
PpIX-TSLT	mitopo2	CPET: 250W	66.5	47.5	74.25	10		mitovo2	1:between	4.81905	0.808442	15.7643	3.10314	6.53496	0:aerob - 2:anaerob	0.158709
PpIX-TSLT	mitopo2	CPET: 300W	65	40	73.5	5		mitovo2	2:anaerob	5.53182	0.840812	18.3073	3.76747	7.29618	1:between - 2:anaerob	0.329006
PpIX-TSLT	mitopo2	Post 1: 025W	59	47.875	66	14		mitodo2	0:aerob	7.06272	0.819629	15.8408	5.32376	8.80167	0:aerob - 1:between	0.00159787
PpIX-TSLT	mitopo2	Post 2: 000W	66.25	57.25	72.625	14		mitodo2	1:between	8.82864	0.830403	16.6484	7.07382	10.5835	0:aerob - 2:anaerob	2.08553e-05
PpIX-TSLT	mitopo2	Post 3: 000W	66.5	58	82	13		mitodo2	2:anaerob	9.7523	0.872393	20.0263	7.93268	11.5719	1:between - 2:anaerob	0.250209
PpIX-TSLT	mitopo2	maximum phase [individual]	61.25	40	73.125	14
PpIX-TSLT	sensor temperature	Baseline: 000W	31.9375	31.685	32.3537	14
PpIX-TSLT	sensor temperature	CPET: 050W	32.47	31.9725	33.0275	14
PpIX-TSLT	sensor temperature	CPET: 100W	32.8725	32.1688	33.4725	14
PpIX-TSLT	sensor temperature	CPET: 150W	33.23	32.6825	34.0075	14
PpIX-TSLT	sensor temperature	CPET: 200W	33.875	33.495	34.4625	14
PpIX-TSLT	sensor temperature	CPET: 250W	34.47	34.055	35.0125	10
PpIX-TSLT	sensor temperature	CPET: 300W	34.8	34.46	35.38	5
PpIX-TSLT	sensor temperature	Post 1: 025W	34.795	34.215	35.0213	14
PpIX-TSLT	sensor temperature	Post 2: 000W	34.8	34.4075	35.14	14
PpIX-TSLT	sensor temperature	Post 3: 000W	34.7	34.4025	35.0525	14
PpIX-TSLT	sensor temperature	maximum phase [individual]	34.5	33.8675	34.9875	14
PpIX-TSLT	signal quality	Baseline: 000W	59.75	56.5	69.75	14
PpIX-TSLT	signal quality	CPET: 050W	54.5	48	66.25	14
PpIX-TSLT	signal quality	CPET: 100W	50.25	41	67.75	14
PpIX-TSLT	signal quality	CPET: 150W	58.75	34.375	65.5	14
PpIX-TSLT	signal quality	CPET: 200W	48.5	42.625	66	14
PpIX-TSLT	signal quality	CPET: 250W	51	35.5	63.75	10
PpIX-TSLT	signal quality	CPET: 300W	44.5	32	47	5
PpIX-TSLT	signal quality	Post 1: 025W	46.25	37.875	67.25	14
PpIX-TSLT	signal quality	Post 2: 000W	38.5	35.25	55.375	14
PpIX-TSLT	signal quality	Post 3: 000W	35	30	50	13
PpIX-TSLT	signal quality	maximum phase [individual]	46.75	35.5	59.125	14
PpIX-TSLT	mitopo2: baseline [dynamic measurements]	Baseline: 000W	39.8165	27.4705	53.4925	14
PpIX-TSLT	mitopo2: baseline [dynamic measurements]	CPET: 050W	51.874	26.7445	68.2035	14
PpIX-TSLT	mitopo2: baseline [dynamic measurements]	CPET: 100W	54.486	48.083	75.0295	14
PpIX-TSLT	mitopo2: baseline [dynamic measurements]	CPET: 150W	65.884	50.9357	71.121	14
PpIX-TSLT	mitopo2: baseline [dynamic measurements]	CPET: 200W	70.467	44.983	74.601	13
PpIX-TSLT	mitopo2: baseline [dynamic measurements]	CPET: 250W	62.297	44.28	64.763	10
PpIX-TSLT	mitopo2: baseline [dynamic measurements]	CPET: 300W	36.9	34.174	63.083	5
PpIX-TSLT	mitopo2: baseline [dynamic measurements]	Post 1: 025W	68.1455	59.1007	76.2315	14
PpIX-TSLT	mitopo2: baseline [dynamic measurements]	Post 2: 000W	67.6595	57.5718	74.6225	12
PpIX-TSLT	mitopo2: baseline [dynamic measurements]	Post 3: 000W	64.347	49.8315	74.5138	14
PpIX-TSLT	mitopo2: baseline [dynamic measurements]	maximum phase [individual]	53.576	34.174	62.987	13
PpIX-TSLT	mitovo2	Baseline: 000W	4.6565	3.26925	5.45375	14
PpIX-TSLT	mitovo2	CPET: 050W	3.4225	2.929	4.79625	14
PpIX-TSLT	mitovo2	CPET: 100W	4.096	3.19725	4.67025	14
PpIX-TSLT	mitovo2	CPET: 150W	4.2145	2.73675	5.38625	14
PpIX-TSLT	mitovo2	CPET: 200W	4.626	3.817	6.116	13
PpIX-TSLT	mitovo2	CPET: 250W	5.7945	4.1285	7.258	10
PpIX-TSLT	mitovo2	CPET: 300W	4.607	4.246	4.656	5
PpIX-TSLT	mitovo2	Post 1: 025W	4.5205	3.668	6.02675	14
PpIX-TSLT	mitovo2	Post 2: 000W	4.515	2.71525	5.09925	12
PpIX-TSLT	mitovo2	Post 3: 000W	4.624	3.7675	6.60725	14
PpIX-TSLT	mitovo2	maximum phase [individual]	4.607	3.817	7.327	13
PpIX-TSLT	mitodo2	Baseline: 000W	7.174	4.17575	8.97625	14
PpIX-TSLT	mitodo2	CPET: 050W	7.858	5.23875	9.017	14
PpIX-TSLT	mitodo2	CPET: 100W	8.7865	5.46825	10.3663	14
PpIX-TSLT	mitodo2	CPET: 150W	8.91	5.8505	12.1822	14
PpIX-TSLT	mitodo2	CPET: 200W	8.962	6.497	11.833	13
PpIX-TSLT	mitodo2	CPET: 250W	10.766	8.2625	12.5962	10
PpIX-TSLT	mitodo2	CPET: 300W	10.75	7.673	11.932	5
PpIX-TSLT	mitodo2	Post 1: 025W	9.934	7.052	12.25	14
PpIX-TSLT	mitodo2	Post 2: 000W	8.6425	7.06425	12.0683	12
PpIX-TSLT	mitodo2	Post 3: 000W	9.4015	8.0995	12.143	14
PpIX-TSLT	mitodo2	maximum phase [individual]	9.631	6.451	11.932	13

## Sheet: 03_CBG_Borg
class	variable	phase	median	q1	q3	n		estimated marginal means (mixed models)
CBG	lactate	Baseline: 000W	1.15	0.908333	1.475	14		DV	phase	emmean	SE	df	lower.CL	upper.CL	contrast	p-value
CBG	lactate	CPET: 050W	1.41667	1	1.78333	14		PO2mmHg	0:aerob	86.8776	1.56633	20.7379	83.6177	90.1374	0:aerob - 1:between	0.00746021
CBG	lactate	CPET: 100W	2.13333	1.3	2.9	14		PO2mmHg	1:between	82.5846	1.59812	22.3066	79.2729	85.8962	0:aerob - 2:anaerob	0.000495328
CBG	lactate	CPET: 150W	3.675	2.25833	5.1875	14		PO2mmHg	2:anaerob	80.7741	1.75178	30.0161	77.1966	84.3516	1:between - 2:anaerob	0.49677
CBG	lactate	CPET: 200W	6.40833	3.98333	8.82917	14		PCO2mmHg	0:aerob	40.1404	0.704911	18.6903	38.6634	41.6175	0:aerob - 1:between	0.00113932
CBG	lactate	CPET: 250W	9.125	5.6	10.175	10		PCO2mmHg	1:between	42.1961	0.716223	19.8394	40.7013	43.6909	0:aerob - 2:anaerob	0.125381
CBG	lactate	CPET: 300W	9.83333	6.16667	11	5		PCO2mmHg	2:anaerob	38.9276	0.771982	25.6779	37.3398	40.5154	1:between - 2:anaerob	8.53204e-06
CBG	lactate	Post 1: 025W	11.6167	8.97083	12.9375	14		lactate	0:aerob	1.50457	0.431327	24.5547	0.615414	2.39372	0:aerob - 1:between	1.2683e-05
CBG	lactate	Post 3: 000W	7.58333	6.40833	10.8583	14		lactate	1:between	3.69653	0.44743	27.5732	2.77937	4.61369	0:aerob - 2:anaerob	0
CBG	lactate	maximum phase [individual]	10.5667	9.17083	11.6833	14		lactate	2:anaerob	8.76929	0.496422	38.006	7.76434	9.77424	1:between - 2:anaerob	0
CBG	PCO2kPa	Baseline: 000W	5.25	5.03	5.41625	14
CBG	PCO2kPa	CPET: 050W	5.38	5.23	5.51	13
CBG	PCO2kPa	CPET: 100W	5.695	5.58	5.855	13
CBG	PCO2kPa	CPET: 150W	5.67	5.445	5.775	13
CBG	PCO2kPa	CPET: 200W	5.6025	5.35125	5.7575	14
CBG	PCO2kPa	CPET: 250W	5.365	5.1	5.625	9
CBG	PCO2kPa	CPET: 300W	4.96	4.74	5.045	5
CBG	PCO2kPa	Post 1: 025W	4.505	4.18	4.825	13
CBG	PCO2kPa	Post 3: 000W	4.64	4.3	4.87	13
CBG	PCO2kPa	maximum phase [individual]	5.12	4.96	5.625	13
CBG	PCO2mmHg	BL_000W	39.375	37.725	40.6219	14
CBG	PCO2mmHg	ER_050W	40.35	39.225	41.325	13
CBG	PCO2mmHg	ER_100W	42.7125	41.85	43.9125	13
CBG	PCO2mmHg	ER_150W	42.525	40.8375	43.3125	13
CBG	PCO2mmHg	ER_200W	42.0187	40.1344	43.1812	14
CBG	PCO2mmHg	ER_250W	40.2375	38.25	42.1875	9
CBG	PCO2mmHg	ER_300W	37.2	35.55	37.8375	5
CBG	PCO2mmHg	PO1_025W	33.7875	31.35	36.1875	13
CBG	PCO2mmHg	PO3_000W	34.8	32.25	36.525	13
CBG	PCO2mmHg	maximum phase [individual]	38.4	37.2	42.1875	13
CBG	PO2kaPa	Baseline: 000W	11.675	11.225	12.4625	14
CBG	PO2kaPa	CPET: 050W	11.85	11.1	12.1	13
CBG	PO2kaPa	CPET: 100W	11.5	11.1	11.9	13
CBG	PO2kaPa	CPET: 150W	11.1	10.7	11.8	13
CBG	PO2kaPa	CPET: 200W	10.725	10.3	11.275	14
CBG	PO2kaPa	CPET: 250W	10.35	10.025	10.9	9
CBG	PO2kaPa	CPET: 300W	10.75	10.05	11.2	5
CBG	PO2kaPa	Post 1: 025W	11.55	10.95	13	13
CBG	PO2kaPa	Post 3: 000W	10.35	10.05	11.85	13
CBG	PO2kaPa	maximum phase [individual]	10.75	10.05	11.2	13
CBG	PO2mmHg	BL_000W	87.5625	84.1875	93.4688	14
CBG	PO2mmHg	ER_050W	88.875	83.25	90.75	13
CBG	PO2mmHg	ER_100W	86.25	83.25	89.25	13
CBG	PO2mmHg	ER_150W	83.25	80.25	88.5	13
CBG	PO2mmHg	ER_200W	80.4375	77.25	84.5625	14
CBG	PO2mmHg	ER_250W	77.625	75.1875	81.75	9
CBG	PO2mmHg	ER_300W	80.625	75.375	84	5
CBG	PO2mmHg	PO1_025W	86.625	82.125	97.5	13
CBG	PO2mmHg	PO3_000W	77.625	75.375	88.875	13
CBG	PO2mmHg	MAX	80.625	75.375	84	13
CBG	PH	Baseline: 000W	7.46125	7.44675	7.4775	14
CBG	PH	CPET: 050W	7.439	7.423	7.45	13
CBG	PH	CPET: 100W	7.413	7.394	7.42	13
CBG	PH	CPET: 150W	7.393	7.37	7.404	13
CBG	PH	CPET: 200W	7.3635	7.31562	7.38825	14
CBG	PH	CPET: 250W	7.3555	7.2905	7.377	9
CBG	PH	CPET: 300W	7.3225	7.32	7.353	5
CBG	PH	Post 1: 025W	7.26	7.253	7.323	13
CBG	PH	Post 3: 000W	7.3385	7.3005	7.373	13
CBG	PH	maximum phase [individual]	7.2905	7.26	7.353	13
CBG	Base_ABL	Baseline: 000W	2.5	1.625	3	10
CBG	Base_ABL	CPET: 050W	1.85	1.4	3	12
CBG	Base_ABL	CPET: 100W	1.5	0.9	2.4	11
CBG	Base_ABL	CPET: 150W	0.5	-2.025	1.1	12
CBG	Base_ABL	CPET: 200W	-2.1	-5.275	-0.425	12
CBG	Base_ABL	CPET: 250W	-5.15	-6.95	-3.35	8
CBG	Base_ABL	CPET: 300W	-5.2	-7.025	-3.95	4
CBG	Base_ABL	Post 1: 025W	-9.6	-11.1	-5.4	11
CBG	Base_ABL	Post 3: 000W	-5.4	-6.8	-2.45	11
CBG	Base_ABL	maximum phase [individual]	-6.9	-7.625	-4.275	12
CBG	ctHb_ABL	Baseline: 000W	10.15	9.9	11	10
CBG	ctHb_ABL	CPET: 050W	10.05	9.875	10.6	12
CBG	ctHb_ABL	CPET: 100W	10	9.55	10.5	11
CBG	ctHb_ABL	CPET: 150W	10.3	9.725	10.7	12
CBG	ctHb_ABL	CPET: 200W	10.4	9.925	10.925	12
CBG	ctHb_ABL	CPET: 250W	10.6	9.95	10.75	8
CBG	ctHb_ABL	CPET: 300W	10.5	10.225	10.875	4
CBG	ctHb_ABL	Post 1: 025W	10.5	9.9	11.1	11
CBG	ctHb_ABL	Post 3: 000W	10.5	9.9	10.9	11
CBG	ctHb_ABL	maximum phase [individual]	10.7	10.275	10.925	12
Borg Scale	exertion	Baseline: 000W	0	0	0	14
Borg Scale	exertion	CPET: 050W	7	6	7	14
Borg Scale	exertion	CPET: 100W	10	9	10.75	14
Borg Scale	exertion	CPET: 150W	13	12	13	13
Borg Scale	exertion	CPET: 200W	15	14	16	13
Borg Scale	exertion	CPET: 250W	17	17	19	9
Borg Scale	exertion	CPET: 300W	19	17	19	5
Borg Scale	exertion	Post 1: 025W	8	7	8.5	3
Borg Scale	exertion	Post 3: 000W	6	6	6	1
Borg Scale	exertion	maximum phase [individual]	18	17	19	13
Borg Scale	dyspnea	Baseline: 000W	0	0	0	14
Borg Scale	dyspnea	CPET: 050W	6	6	6	14
Borg Scale	dyspnea	CPET: 100W	8.5	7	9	14
Borg Scale	dyspnea	CPET: 150W	11	9	12	13
Borg Scale	dyspnea	CPET: 200W	12	10	13	13
Borg Scale	dyspnea	CPET: 250W	16	13	17	9
Borg Scale	dyspnea	CPET: 300W	16	10	18	5
Borg Scale	dyspnea	Post 1: 025W	6	6	7	3
Borg Scale	dyspnea	Post 3: 000W	6	6	6	1
Borg Scale	dyspnea	maximum phase [individual]	14	11	16	13

## Sheet: 04_Mixed-Models
		Basic models [one coefficient for all phases]								Models with individual regression weights for metabolic phases [phase specific models]															Basic model
										aerobic				aerobic-anaerobic				anaerobic							vs.
			95% CI			R²					95% CI				95% CI				95% CI			R²			phase specific model
DV	IV	beta	lower	upper	p	marginal	conditional	n		beta	lower	upper	p	beta	lower	upper	p	beta	lower	upper	p	marginal	conditional	n	p*
mitopo2	ve	0.108491	0.0699255	0.147056	4.08682e-08	0.0109105	0.468075	1613		0.71272	0.633595	0.791845	7.35399e-64	0.0489262	-0.0483054	0.146158	0.324156	-0.283886	-0.338909	-0.228863	2.41069e-23	0.100864	0.568699	1613	1.32077e-66	* p-values <0.05 indicate a better model fit for the phase specific model
mitopo2	vo2	0.165668	0.127584	0.203753	3.45227e-17	0.0255283	0.479726	1613		0.566783	0.494123	0.639443	2.37922e-49	0.209775	0.110328	0.309223	3.74258e-05	-0.25756	-0.32016	-0.194961	1.43205e-15	0.0964385	0.567013	1613	1.20774e-53
mitopo2	veTovo2	-0.100096	-0.141696	-0.0584959	2.61302e-06	0.00952186	0.45164	1613		0.0923051	0.0339521	0.150658	0.00196627	-0.351982	-0.43276	-0.271205	3.05552e-17	-0.19949	-0.268906	-0.130073	2.09281e-08	0.0457026	0.482791	1613	4.98231e-21
mitopo2	peto2	-0.131107	-0.171583	-0.090632	2.81822e-10	0.0162347	0.461104	1613		0.00874475	-0.0415688	0.0590583	0.733406	-0.458309	-0.54151	-0.375108	2.79928e-26	-0.200183	-0.287707	-0.112659	7.88952e-06	0.0535026	0.493176	1613	2.83911e-21
mitopo2	vco2	0.147418	0.109597	0.185239	3.72862e-14	0.0202303	0.474793	1613		0.633413	0.557068	0.709759	3.89022e-55	0.149876	0.0534969	0.246256	0.00234203	-0.277027	-0.336968	-0.217085	3.76364e-19	0.0984786	0.569955	1613	7.5276e-59
mitopo2	veTovco2	-0.285729	-0.325389	-0.246069	9.1835e-43	0.0777456	0.504559	1613		-0.100319	-0.155579	-0.0450579	0.00038442	-0.632844	-0.708773	-0.556915	1.31569e-55	-0.286941	-0.386964	-0.186918	2.21383e-08	0.121838	0.547974	1613	1.8675e-23
mitopo2	petco2	0.260006	0.22018	0.299831	9.05718e-36	0.0640791	0.496943	1613		0.126635	0.0701331	0.183138	1.19242e-05	0.541184	0.464962	0.617406	1.20176e-41	0.166223	0.061776	0.270671	0.00184543	0.0957002	0.53242	1613	2.24488e-16
mitopo2	RER	0.168231	0.130288	0.206173	8.77867e-18	0.0261337	0.484424	1613		0.475598	0.408754	0.542442	8.51496e-42	0.16443	0.0850148	0.243846	5.184e-05	-0.290108	-0.365225	-0.214992	6.28799e-14	0.0815904	0.557345	1613	6.32837e-39
mitopo2	hr	0.203333	0.163572	0.243093	5.62397e-23	0.0389333	0.48172	1613		0.577265	0.510654	0.643875	1.28488e-59	0.240769	0.166186	0.315351	3.23031e-10	-0.317866	-0.391154	-0.244578	4.2488e-17	0.120669	0.578859	1613	2.31178e-53
mitopo2	rr	0.0954857	0.0508461	0.140125	2.90897e-05	0.00836365	0.469508	1613		0.384013	0.308606	0.459419	8.37542e-23	0.218639	0.138278	0.298999	1.10576e-07	-0.15988	-0.223342	-0.0964186	8.72491e-07	0.0556741	0.511328	1613	3.07362e-25
mitopo2	PO2	-0.330344	-0.525445	-0.135243	0.00137833	0.102633	0.573278	81		-0.319369	-0.565915	-0.0728232	0.0132536	-0.35731	-0.696225	-0.0183954	0.0423746	-0.330408	-0.73586	0.075044	0.1148	0.102328	0.565741	81	0.978989
mitopo2	PCO2	0.345748	0.148822	0.542674	0.000930905	0.114652	0.565359	81		0.277453	-0.0815807	0.636488	0.134175	0.449645	0.096685	0.802606	0.0148387	0.32757	0.0818143	0.573325	0.0109247	0.117246	0.561474	81	0.746972
mitopo2	LAC	0.00827357	-0.159293	0.17584	0.923171	6.54798e-05	0.473295	85		0.914884	0.526108	1.30366	1.77346e-05	-0.131477	-0.51644	0.253486	0.505342	-0.320266	-0.540612	-0.0999203	0.00576913	0.120072	0.604233	85	1.52893e-05
mitopo2	PH	-0.0572917	-0.227697	0.113113	0.51209	0.00320984	0.486499	81		-0.467303	-0.790317	-0.144289	0.00608864	0.0505987	-0.345238	0.446435	0.802893	0.235549	-0.0319205	0.503018	0.0890065	0.0541726	0.544268	81	0.0150369
mitopo2	Base_ABL	-0.00575708	-0.184036	0.172522	0.949751	3.16327e-05	0.519137	69		-0.60397	-1.02166	-0.18628	0.00643139	0.197722	-0.238689	0.634133	0.378129	0.218178	-0.0395533	0.47591	0.102824	0.0612722	0.600913	69	0.00910768
mitopo2	ctHb_ABL	0.043926	-0.247928	0.33578	0.76905	0.00182846	0.524389	69		0.0926057	-0.289356	0.474567	0.636325	0.0213641	-0.326088	0.368816	0.904446	0.0174282	-0.481548	0.516404	0.945631	0.00363587	0.519186	69	0.924062
mitopo2	BORG_L	0.109325	-0.0437061	0.262357	0.16601	0.0111887	0.552742	82		0.360494	0.0978575	0.62313	0.00906249	0.0689662	-0.497333	0.635266	0.812083	-0.309287	-0.638175	0.0196013	0.0698201	0.0527231	0.593899	82	0.0181141
mitopo2	BORG_B	0.143926	-0.0139903	0.301842	0.0784283	0.0189789	0.572785	82		0.195365	-0.0696102	0.460341	0.153185	0.253307	-0.240752	0.747367	0.318405	0.0198897	-0.301447	0.341227	0.903795	0.025078	0.569181	82	0.543463
mitovo2avg	ve	0.0537217	-0.0713023	0.178746	0.402562	0.00245732	0.740523	84		0.118758	-0.157653	0.395169	0.402733	0.115369	-0.451305	0.682044	0.691123	0.0103125	-0.182276	0.202901	0.916725	0.00363151	0.734811	84	0.81965
mitovo2avg	vo2	0.0708766	-0.0529499	0.194703	0.265772	0.00430642	0.740966	84		0.0567834	-0.18863	0.302197	0.651656	0.0618211	-0.464319	0.587961	0.818554	0.0851111	-0.13467	0.304892	0.450479	0.00439643	0.7353	84	0.98609
mitovo2avg	veTovo2	0.0217816	-0.114497	0.158061	0.754995	0.000400532	0.739403	84		0.125355	-0.0996983	0.350409	0.278811	0.152472	-0.222155	0.527099	0.427773	-0.0719674	-0.262666	0.118731	0.462038	0.00760266	0.741425	84	0.371575
mitovo2avg	peto2	0.0405494	-0.0931563	0.174255	0.554129	0.0013934	0.740956	84		0.089744	-0.0908215	0.27031	0.333444	0.0756621	-0.293659	0.444983	0.689269	-0.0443086	-0.273871	0.185254	0.706382	0.00423874	0.735507	84	0.655628
mitovo2avg	vco2	0.0755815	-0.046799	0.197962	0.2302	0.0048991	0.741322	84		0.0589031	-0.199191	0.316998	0.656093	0.0825923	-0.437076	0.60226	0.756374	0.0884912	-0.123238	0.300221	0.415575	0.00498699	0.735491	84	0.98874
mitovo2avg	veTovco2	-0.0717144	-0.20859	0.0651607	0.307927	0.00455237	0.731599	84		0.0222	-0.160495	0.204895	0.812477	-0.0187173	-0.300645	0.26321	0.896848	-0.386418	-0.648101	-0.124734	0.00507631	0.0345796	0.743376	84	0.0233568
mitovo2avg	petco2	0.0734617	-0.0651881	0.212111	0.30254	0.00480004	0.730052	84		-0.0249189	-0.208259	0.158421	0.790752	0.0184008	-0.265736	0.302538	0.899364	0.393771	0.135743	0.6518	0.00384306	0.0372378	0.739753	84	0.0165409
mitovo2avg	RER	0.101823	-0.0219515	0.225597	0.111398	0.0089579	0.741806	84		-0.0176625	-0.251602	0.216277	0.882803	0.131461	-0.267706	0.530628	0.520731	0.246758	-0.00274435	0.496261	0.0567703	0.0143721	0.742905	84	0.411825
mitovo2avg	hf	0.112855	-0.014668	0.240377	0.0872002	0.0115615	0.728761	84		-0.010761	-0.231881	0.210359	0.924292	-0.0553225	-0.40078	0.290135	0.754566	0.304754	0.0667589	0.54275	0.0144999	0.0235997	0.751811	84	0.12344
mitovo2avg	af	0.07593	-0.0659621	0.217822	0.297752	0.00492889	0.739489	84		0.142439	-0.137104	0.421981	0.321392	0.0674424	-0.29322	0.428105	0.715072	0.0431333	-0.152924	0.23919	0.667683	0.00633175	0.731306	84	0.852892
mitovo2avg	PO2	-0.0532834	-0.222732	0.116166	0.539633	0.00241062	0.741382	80		-0.014209	-0.219954	0.191536	0.892731	-0.0155586	-0.298522	0.267405	0.914499	-0.22246	-0.569809	0.124889	0.213848	0.00685106	0.740002	80	0.529327
mitovo2avg	PCO2	0.0647568	-0.103829	0.233343	0.453983	0.0037113	0.732426	80		-0.0461885	-0.34388	0.251503	0.761992	-0.0593698	-0.351327	0.232588	0.691497	0.153288	-0.0498578	0.356435	0.143873	0.0106142	0.743491	80	0.301752
mitovo2avg	LAC	0.124994	0.000294499	0.249694	0.0534301	0.0137937	0.7409	84		0.133007	-0.200875	0.466888	0.437658	0.0600307	-0.272694	0.392755	0.724689	0.137093	-0.0518025	0.325989	0.15949	0.0139218	0.737114	84	0.914445
mitovo2avg	PH	-0.114097	-0.243563	0.01537	0.0887697	0.0115005	0.742246	80		0.0240901	-0.232675	0.280855	0.854688	-0.186405	-0.505013	0.132203	0.255634	-0.200302	-0.412823	0.0122189	0.0693479	0.0176935	0.74045	80	0.457994
mitovo2avg	Base_ABL	-0.138089	-0.274821	-0.00135631	0.0527765	0.014441	0.78524	68		0.0140897	-0.332695	0.360875	0.936831	-0.203497	-0.569822	0.162827	0.281002	-0.191204	-0.40349	0.0210824	0.083322	0.0183178	0.778024	68	0.596886
mitovo2avg	ctHb_ABL	0.290564	0.041097	0.54003	0.0256661	0.0737921	0.742259	68		0.383106	0.0891172	0.677095	0.0130693	0.0997448	-0.159663	0.359153	0.45397	0.757733	0.390193	1.12527	0.000154079	0.14546	0.78958	68	0.00247474
mitovo2avg	BORG_L	0.0428477	-0.0758901	0.161586	0.481868	0.00156304	0.760519	81		-0.0687762	-0.277315	0.139763	0.520328	0.0462628	-0.40407	0.496595	0.84106	0.242923	-0.0262671	0.512113	0.0816757	0.0104641	0.763275	81	0.2373
mitovo2avg	BORG_B	0.0661464	-0.0563693	0.188662	0.293769	0.00380898	0.761988	81		-0.0957976	-0.29633	0.104735	0.352617	0.218011	-0.158961	0.594983	0.261094	0.28415	0.0398217	0.528478	0.0259093	0.0204671	0.766095	81	0.115644
mitodo2avg	ve	0.319473	0.194845	0.444101	3.70225e-06	0.0949171	0.717907	84		0.563485	0.295167	0.831803	0.000107596	0.0366809	-0.513043	0.586404	0.896332	0.191513	0.00467879	0.378347	0.0484963	0.107057	0.722756	84	0.10521
mitodo2avg	vo2	0.339306	0.218304	0.460308	5.90883e-07	0.109569	0.724995	84		0.437549	0.199336	0.675763	0.000603714	0.13073	-0.37958	0.641041	0.617208	0.270653	0.0574657	0.483839	0.0152856	0.11048	0.721255	84	0.562718
mitodo2avg	veTovo2	0.144167	-0.00936113	0.297696	0.0697829	0.0193498	0.631416	84		0.125707	-0.128383	0.379797	0.335594	-0.129552	-0.551437	0.292332	0.549184	0.208054	-0.00719781	0.423306	0.0623474	0.0262044	0.634791	84	0.369766
mitodo2avg	peto2	0.0742803	-0.079653	0.228214	0.347394	0.00528467	0.607491	84		-0.00116041	-0.204758	0.202437	0.991119	-0.176497	-0.592112	0.239119	0.408047	0.265001	0.00628342	0.523718	0.0485989	0.0229376	0.628257	84	0.156305
mitodo2avg	vco2	0.332184	0.21173	0.452638	8.50738e-07	0.106007	0.718923	84		0.488413	0.238177	0.738649	0.00028862	0.0962894	-0.40722	0.599799	0.708957	0.231263	0.0260892	0.436438	0.0305379	0.110526	0.72087	84	0.330506
mitodo2avg	veTovco2	-0.231979	-0.382549	-0.0814087	0.003478	0.0553401	0.617097	84		-0.27683	-0.48652	-0.06714	0.0118123	-0.253486	-0.575875	0.0689024	0.127797	-0.0859203	-0.384442	0.212602	0.574436	0.0559232	0.624485	84	0.536923
mitodo2avg	petco2	0.25109	0.0999526	0.402228	0.00170477	0.0653449	0.620016	84		0.29395	0.0843667	0.503534	0.0076539	0.277989	-0.0450323	0.601011	0.0960332	0.110071	-0.18291	0.403051	0.463912	0.0657969	0.623462	84	0.53239
mitodo2avg	RER	0.33043	0.206412	0.454447	1.72035e-06	0.105942	0.708231	84		0.443123	0.208117	0.67813	0.000442563	0.175156	-0.224611	0.574924	0.393385	0.232274	-0.0182692	0.482817	0.0736352	0.106266	0.710962	84	0.51807
mitodo2avg	hf	0.339308	0.21195	0.466665	1.68006e-06	0.111885	0.70941	84		0.392623	0.164368	0.620879	0.00123377	0.33116	-0.0248493	0.68717	0.0725563	0.278419	0.0325863	0.524252	0.0297792	0.113186	0.705169	84	0.840012
mitodo2avg	af	0.306404	0.157212	0.455595	0.000136007	0.0910518	0.668767	84		0.508387	0.21849	0.798284	0.000983696	0.241804	-0.131055	0.614663	0.207713	0.211178	0.00709383	0.415262	0.0464154	0.106116	0.664084	84	0.247642
mitodo2avg	PO2	-0.121313	-0.309208	0.0665816	0.209646	0.0136501	0.64142	80		-0.0496155	-0.273023	0.173792	0.664707	-0.00791235	-0.315317	0.299493	0.95991	-0.491242	-0.870098	-0.112386	0.0133811	0.0377026	0.656249	80	0.0756754
mitodo2avg	PCO2	0.0672799	-0.121788	0.256348	0.487642	0.00465586	0.58978	80		0.400732	0.0755351	0.725929	0.0183587	0.140431	-0.179294	0.460156	0.392322	-0.0982594	-0.320461	0.123942	0.389103	0.0472302	0.637337	80	0.0229251
mitodo2avg	LAC	0.232269	0.0952441	0.369294	0.00141457	0.0504783	0.667061	84		0.779742	0.442157	1.11733	2.47923e-05	0.0852341	-0.250525	0.420993	0.620347	0.0534721	-0.137501	0.244445	0.584943	0.0944848	0.715488	84	0.00243691
mitodo2avg	PH	-0.251817	-0.390007	-0.113627	0.000660731	0.063809	0.663521	80		-0.612518	-0.870045	-0.35499	1.65218e-05	-0.0634409	-0.381829	0.254947	0.69737	-0.0277298	-0.240765	0.185306	0.799443	0.0981534	0.70511	80	0.00729737
mitodo2avg	Base_ABL	-0.147561	-0.29128	-0.00384129	0.0489985	0.025013	0.636414	68		-0.494225	-0.846079	-0.14237	0.00806224	-0.0138289	-0.382191	0.354533	0.941601	-0.023496	-0.238971	0.191979	0.831583	0.0498852	0.660253	68	0.0890905
mitodo2avg	ctHb_ABL	0.12749	-0.125801	0.38078	0.327609	0.017836	0.638103	68		-0.0115265	-0.335918	0.312865	0.944697	0.201834	-0.0892687	0.492936	0.178962	0.117529	-0.297131	0.53219	0.580504	0.0206229	0.618324	68	0.410069
mitodo2avg	BORG_L	0.26578	0.149309	0.38225	3.07887e-05	0.0711975	0.726937	81		0.324054	0.116896	0.531212	0.00317123	0.0329883	-0.414173	0.48015	0.885481	0.23627	-0.0310056	0.503545	0.0879196	0.0745327	0.724612	81	0.559091
mitodo2avg	BORG_B	0.255703	0.132542	0.378865	0.000125871	0.0673215	0.7147	81		0.275797	0.0681701	0.483423	0.0114326	0.211381	-0.17771	0.600471	0.290771	0.237682	-0.0147858	0.49015	0.0694707	0.0657725	0.70846	81	0.964727

## Sheet: 05_VO2Max
	VO2max		VO2max: norm*		load	heart rate	respiratory rate	peto2	petco2
ID	[l/min]	[ml/min/kg]	[l/min]	[%]	[Watt]	[bpm]	[/min]	[mmHg]	[mmHg]
1	2.25333	28.8889	2.98792	75.4149	200	159.333	30.1033	108.057	39.21
2	3.54667	38.8889	3.30938	107.17	300	176.667	28.56	104.873	40.6533
3	2.32	29.8584	3.15361	73.5665	250	198	30.0467	108.14	40.9233
4	3.31	36.6556	3.41433	96.9442	300	175	32.05	106.08	41.42
5	2.93333	47.1597	3.1052	94.4651	250	181	38.29	114.737	31.87
6	3.23	40.9898	2.99054	108.007	300	184	36.77	108.47	42.05
8	2.62	32.75	3.16739	82.718	250	197	31.6467	110.27	39.7633
9	2.73333	37.9103	2.81847	96.9792	200	182.667	32.4267	112.133	38.0133
10	3.13	37.0853	3.35835	93.2005	250	168.667	25.92	101.113	46.4067
11	3.16	37.3081	3.37148	93.7275	300	181	47.34	113.5	37.2
12	3.6	42.5532	2.98345	120.666	300	177	41.17	119.15	29.48
13	2.40667	27.1021	3.32058	72.4774	250	190.333	29.7867	110.257	41.9133
15	2.50333	40.7709	3.18791	78.526	200	198	28.79	99.88	51.3733
16	2.26	31.831	2.9053	77.7889	200	186	31.77	105.73	44.51
*	SHIP study:
	The Study of Health in Pomerania (SHIP) Reference Values for Cardiopulmonary Exercise Testing
	S Gläser 1 , T Ittermann, C Schäper, A Obst, M Dörr, T Spielhagen, S B Felix, H Völzke, T, Bollmann, C F Opitz, C Warnke, B Koch, R Ewert
	DOI: 10.1055/s-0032-1325951
	Pneumologie, 2013 Jan;67(1):58-63.
